# Supplementary material for: Identifying Optimal Prostate Biopsy Strategy for the Detection Rate of Clinically Significant Prostate Cancer: A Systematic Review and Meta-Analysis of Randomised Controlled Trials (RCTs) in Biopsy-Naïve Population
Source: Cancers (Basel). 2025 Jan 29;17(3):458. doi: 10.3390/cancers17030458 (PMC11816062; doi:10.3390/cancers17030458)
Supplement: Supplementary file 1 [file cancers-17-00458-s001.zip]

Archive with 1 entries (1 files):
- cancers-3423729-supplementary.pdf
